# Supplementary material for: Dispersion and Dosimetric Challenges of Hydrophobic Carbon-Based Nanoparticles in In Vitro Cellular Studies
Source: Nanomaterials (Basel). 2024 Mar 27;14(7):589. doi: 10.3390/nano14070589 (PMC11013865; doi:10.3390/nano14070589)
Supplement: Supplementary file 1 [file nanomaterials-14-00589-s001.zip]

Archive with 1 entries (1 files):
- nanomaterials-2877094-supplementary.pdf
